# Supplementary material for: Bidirectional associations between accelerometer-based sleep metrics and mental health symptoms from childhood to late adolescence: data from a Brazilian birth cohort
Source: BMC Med. 2025 Aug 15;23:475. doi: 10.1186/s12916-025-04296-4 (PMC12357341; doi:10.1186/s12916-025-04296-4)
Supplement: Supplementary file 1 — Supplementary material 1. Additional file 1: Table S1 Comparison of complete cases and those with missing information for sleep duration during the follow-ups ages 6, 11, 15, and 18. Additional file 2: Table S2 Comparison of complete cases and those with missing information for sleep efficiency during the follow-ups ages 6, 11, 15, and 18. Additional file 3: Table S3 Comparison of complete cases and those with missing information for externalizing symptoms during the follow-ups ages 6, 11, 15, and 18. Additional file 4: Table S4 Comparison of complete cases and those with missing information for internalizing symptoms during the follow-ups ages 6, 11, 15, and 18. Additional file 5: Table S5 Standardized structural regression coefficients between sleep duration and emotional/behavioral symptoms. Additional file 6: Table S6 Standardized structural regression coefficients between sleep efficiency and emotional/behavioral symptoms. [file 12916_2025_4296_MOESM1_ESM.xlsx]

## Sheet: Table S1
Table S1. Comparison of complete cases and those with missing information for sleep duration during the follow-ups ages 6, 11, 15 and 18.
Variables	Follow-up at age 6					Follow-up at age 11					Follow-up at age 15					Follow-up at age 18
	Complete cases		Missing cases		p-value	Complete cases		Missing cases		p-value	Complete cases		Missing cases		p-value	Complete cases		Missing cases		p-value
	n	mean (se)	n	mean (se)		n	mean (se)	n	mean (se)		n	mean (se)	n	mean (se)		n	mean (se)	n	mean (se)
Sleep duration	2592	559,6 (1,07)	1608	559,3 (0,18)	0.814	3328	482,7 (0,93)	879	482,8 (0,29)	0.929	1484	435,4 (1,61)	2692	435,3 (0,22)	0.957	2760	464,5 (1,78)	1443	463,4 (0,44)	0.654
Preterm birth (<37 weeks)	336	558,8 (2,77)	274	559,2 (0,45)	0.876	466	486,9 (2,58)	144	487,3 (0,68)	0.794	194	437,3 (4,30)	412	438,2 (0,58)	0.754	383	468,6 (5,01)	225	469,1 (1,17)	0.937
Low birthweight (<2500g)	223	558,3 (3,57)	189	557,9 (0,55)	0.91	300	485,9 (3,14)	112	487,8 (0,77)	0.724	123	438,0 (5,47)	284	438,3 (0,73)	0.933	254	473,6 (5,84)	156	474,9 (1,30)	0.853
Maternal smooking during pregnancy	708	562,5 (2,32)	444	562,1 (0,33)	0.895	886	484,3 (1,88)	268	486,2 (0,50)	0.579	374	438,6 (3,13)	775	438,9 (0,40)	0.887	750	467,9 (3,48)	403	467,4 (0,82)	0.909
Maternal depression	631	560,6 (2,40)	423	560,6 (0,35)	0.984	803	484,7 (1,95)	251	485,4 (0,53)	0.827	378	436,9 (3,14)	672	436,9 (0,46)	0.982	675	472,0 (3,68)	379	470,4 (0,79)	0.753
Maternal parity (≥2)	1544	561,5 (1,42)	1000	561,2 (0,22)	0.853	2010	483,5 (1,21)	538	484,0 (0,40)	0.816	935	435,8 (2,04)	1601	436,3 (0,28)	0.787	1687	465,9 (2,34)	861	464,5 (0,57)	0.682
Ethnicity (white)	1754	559,7 (1,31)	957	558,7 (0,24)	0.565	2234	481,2 (1,13)	482	481,3 (0,38)	0.965	992	436,4 (1,95)	1696	434,9 (0,28)	0.321	1830	465,4 (2,14)	883	461,7 (0,56)	0.238
Maternal age (<20y)	496	561,2 (2,45)	300	561,8 (0,37)	0.832	626	481,6 (2,27)	170	482,9 (0,51)	0.772	268	436,6 (3,99)	528	436,2 (0,47)	0.889	497	472,5 (4,27)	299	472,0 (0,87)	0.929
Maternal education (0-4y)	381	566,4 (2,55)	267	566,2 (0,34)	0.953	495	495,9 (2,41)	153	495,5 (0,33)	0.939	211	438,2 (4,00)	436	437,7 (0,48)	0.853	391	479,1 (4,90)	258	479,6 (0,88)	0.928
Family income (poorest)	442	567,8 (3,23)	264	563,3 (0,39)	0.276	550	494,5 (2,38)	156	488,0 (0,60)	0.148	230	433,3 (3,82)	474	437,5 (0,47)	0.124	435	471,5 (4,55)	270	469,5 (0,96)	0.734

## Sheet: Table S2
Table S2. Comparison of complete cases and those with missing information for sleep efficiency during the follow-ups ages 6, 11, 15 and 18.
Variables	Follow-up at age 6					Follow-up at age 11					Follow-up at age 15					Follow-up at age 18
	Complete cases		Missing cases		p-value	Complete cases		Missing cases		p-value	Complete cases		Missing cases		p-value	Complete cases		Missing cases		p-value
	n	mean (se)	n	mean (se)		n	mean (se)	n	mean (se)		n	mean (se)	n	mean (se)		n	mean (se)	n	mean (se)
Sleep efficiency	2592	0.81 (0.001)	1608	0.81 (0.000)	0.707	3328	0.85 (0.001)	879	0.85 (0.000)	0.771	1484	0.85 (0.001)	2692	0.85 (0.000)	0.887	2760	0.85 (0.001)	1443	0.85 (0.000)	0.567
Preterm birth (<37 weeks)	336	0.81 (0.003)	274	0.81 (0.001)	0.642	466	0.85 (0.002)	144	0.85 (0.001)	0.947	194	0.85 (0.004)	412	0.85 (0.000)	0.681	383	0.85 (0.003)	225	0.84 (0.001)	0.817
Low birthweight (<2500g)	223	0.81 (0.004)	189	0.80 (0.001)	0.624	300	0.85 (0.003)	112	0.85 (0.001)	0.722	123	0.84 (0.005)	284	0.84 (0.000)	0.632	254	0.85 (0.004)	156	0.85 (0.001)	0.571
Maternal smooking during pregnancy	708	0.80 (0.002)	444	0.80 (0.001)	0.731	886	0.85 (0.002)	268	0.85 (0.001)	0.722	374	0.85 (0.002)	775	0.85 (0.000)	0.971	750	0.84 (0.002)	403	0.84 (0.000)	0.687
Maternal depression	631	0.81 (0.003)	423	0.81 (0.001)	0.630	803	0.85 (0.002)	251	0.85 (0.001)	0.717	378	0.85 (0.003)	672	0.85 (0.000)	0.899	675	0.85 (0.003)	379	0.84 (0.000)	0.647
Maternal parity (≥2)	1544	0.81 (0.002)	1000	0.81 (0.000)	0.806	2010	0.85 (0.001)	538	0.85 (0.000)	0.754	935	0.85 (0.002)	1601	0.85 (0.000)	0.677	1687	0.84 (0.002)	861	0.84 (0.000)	0.596
Ethnicity (white)	1754	0.81 (0.001)	957	0.81 (0.000)	0.720	2234	0.85 (0.001)	482	0.85 (0.000)	0.938	992	0.85 (0.002)	1696	0.85 (0.000)	0.502	1830	0.85 (0.001)	883	0.85 (0.000)	0.173
Maternal age (<20y)	496	0.81 (0.003)	300	0.81 (0.001)	0.783	626	0.85 (0.002)	170	0.85 (0.001)	0.606	268	0.85 (0.003)	528	0.85 (0.000)	0.909	497	0.85 (0.003)	299	0.84 (0.000)	0.667
Maternal education (0-4y)	381	0.79 (0.003)	267	0.79 (0.000)	0.978	495	0.84 (0.002)	153	0.84 (0.000)	0.807	211	0.84 (0.004)	436	0.84 (0.000)	0.722	391	0.84 (0.003)	258	0.84 (0.000)	0.935
Family income (poorest)	442	0.80 (0.003)	264	0.80 (0.001)	0.488	550	0.84 (0.002)	156	0.85 (0.001)	0.569	230	0.84 (0.003)	474	0.85 (0.000)	0.114	435	0.84 (0.003)	270	0.84 (0.000)	0.784

## Sheet: Table S3
Table S3. Comparison of complete cases and those with missing information for externalizing symptoms during the follow-ups ages 6, 11, 15 and 18.
Variables	Follow-up at age 6					Follow-up at age 11					Follow-up at age 15					Follow-up at age 18
	Complete cases		Missing cases		p-value	Complete cases		Missing cases		p-value	Complete cases		Missing cases		p-value	Complete cases		Missing cases		p-value
	n	mean (se)	n	mean (se)		n	mean (se)	n	mean (se)		n	mean (se)	n	mean (se)		n	mean (se)	n	mean (se)
Externalizing symptoms	3580	4.79 (0.07)	631	4.85 (0.04)	0.733	3563	4.60 (0.07)	650	4.81 (0.05)	0.211	1941	3.99 (0.09)	2246	4.09 (0.02)	0.234	3186	4.96 (0.07)	1022	5.23 (0.04)	0.036
Preterm birth (<37 weeks)	487	5.06 (0.18)	123	5.28 (0.09)	0.545	494	5.13 (0.20)	117	5.54 (0.11)	0.314	255	4.44 (0.25)	351	4.53 (0.04)	0.683	429	5.59 (0.21)	180	5.90 (0.09)	0.353
Low birthweight (<2500g)	317	5.33 (0.23)	95	5.58 (0.09)	0.559	320	4.89 (0.25)	93	5.47 (0.12)	0.212	173	4.06 (0.29)	234	4.30 (0.05)	0.352	284	5.46 (0.26)	127	5.90 (0.11)	0.265
Maternal smooking during pregnancy	969	5.56 (0.14)	185	5.65 (0.06)	0.765	950	5.76 (0.15)	204	6.03 (0.07)	0.406	505	4.84 (0.19)	645	4.83 (0.02)	0.959	866	6.06 (0.15)	288	6.27 (0.05)	0.445
Maternal depression	880	5.52 (0.14)	175	5.60 (0.06)	0.795	854	5.48 (0.16)	201	5.65 (0.08)	0.593	479	4.77 (0.19)	573	4.81 (0.03)	0.812	761	5.85 (0.16)	294	6.04 (0.06)	0.458
Maternal parity (≥2)	2155	4.65 (0.09)	394	4.78 (0.05)	0.542	2155	4.57 (0.09)	396	4.88 (0.07)	0.162	1200	3.94 (0.11)	1342	4.12 (0.02)	0.116	1918	5.14 (0.10)	632	5.49 (0.05)	0.041
Ethnicity (white)	2427	4.52 (0.08)	293	4.64 (0.06)	0.617	2398	4.32 (0.08)	323	4.58 (0.07)	0.261	1317	3.79 (0.11)	1382	3.99 (0.02)	0.062	2137	4.68 (0.09)	579	5.04 (0.05)	0.035
Maternal age (<20y)	682	5.70 (0.16)	114	5.78 (0.08)	0.846	668	5.22 (0.17)	128	5.55 (0.10)	0.394	348	4.57 (0.23)	448	4.59 (0.03)	0.953	566	5.42 (0.18)	230	5.63 (0.07)	0.464
Maternal education (0-4y)	538	5.26 (0.19)	111	5.47 (0.09)	0.616	525	5.43 (0.21)	125	5.78 (0.09)	0.424	276	4.72 (0.26)	372	4.78 (0.03)	0.790	441	6.37 (0.23)	208	6.45 (0.05)	0.794
Family income (poorest)	598	5.49 (0.17)	108	5.34 (0.09)	0.705	577	5.75 (0.19)	129	5.35 (0.10)	0.335	293	4.98 (0.24)	411	4.53 (0.03)	0.028	492	6.29 (0.21)	214	5.86 (0.91)	0.163

## Sheet: Table S4
Table S4. Comparison of complete cases and those with missing information for internalizing symptoms during the follow-ups ages 6, 11, 15 and 18.
Variables	Follow-up at age 6					Follow-up at age 11					Follow-up at age 15					Follow-up at age 18
	Complete cases		Missing cases		p-value	Complete cases		Missing cases		p-value	Complete cases		Missing cases		p-value	Complete cases		Missing cases		p-value
	n	mean (se)	n	mean (se)		n	mean (se)	n	mean (se)		n	mean (se)	n	mean (se)		n	mean (se)	n	mean (se)
Internalizing symptoms	3580	3.62 (0.05)	631	3.64 (0.03)	0.863	3563	4.05 (0.06)	650	4.19 (0.03)	0.308	1941	4.89 (0.08)	2246	4.93 (0.02)	0.592	3187	7.38 (0.08)	1021	7.59 (0.05)	0.171
Preterm birth (<37 weeks)	487	3.77 (0.14)	123	3.94 (0.06)	0.551	494	4.17 (0.15)	117	4.54 (0.07)	0.244	255	5.17 (0.23)	351	5.24 (0.04)	0.724	429	7.96 (0.23)	180	8.16 (0.11)	0.570
Low birthweight (<2500g)	317	3.74 (0.17)	95	3.96 (0.07)	0.488	320	4.14 (0.19)	93	4.54 (0.08)	0.254	173	5.18 (0.27)	234	5.33 (0.06)	0.556	284	7.65 (0.28)	127	8.02 (0.14)	0.380
Maternal smooking during pregnancy	969	4.10 (0.10)	185	4.17 (0.05)	0.785	950	4.75 (0.12)	204	4.90 (0.04)	0.567	505	5.56 (0.18)	645	4.59 (0.03)	0.883	866	8.49 (0.16)	288	8.63 (0.08)	0.623
Maternal depression	880	4.32 (0.11)	175	4.33 (0.04)	0.969	854	4.94 (0.12)	201	5.00 (0.04)	0.813	479	5.64 (0.18)	573	5.65 (0.03)	0.967	762	8.36 (0.17)	293	8.58 (0.08)	0.421
Maternal parity (≥2)	2155	3.59 (0.07)	394	3.66 (0.04)	0.657)	2155	4.00 (0.07)	396	4.17 (0.04)	0.321	1200	4.89 (0.11)	1342	4.97 (0.02)	0.436	1919	7.64 (0.11)	631	7.85 (0.06)	0.282
Ethnicity (white)	2427	3.46 (0.06)	293	3.47 (0.04)	0.965	2398	3.95 (0.07)	323	4.08 (0.04)	0.475	1317	4.81 (0.10)	1382	4.86 (0.02)	0.647	2137	7.18 (0.10)	579	7.37 (0.06)	0.308
Maternal age (<20y)	682	4.01 (0.12)	114	4.06 (0.06)	0.868	668	4.43 (0.14)	128	4.57 (0.06)	0.645	348	5.09 (0.20)	448	5.11 (0.04)	0.920	566	7.65 (0.19)	230	7.80 (0.09)	0.626
Maternal education (0-4y)	538	4.38 (0.16)	111	4.44 (0.05)	0.860	525	4.46 (0.16)	125	4.64 (0.06)	0.595	276	5.47 (0.24)	372	5.44 (0.04)	0.869	441	8.86 (0.24)	208	8.80 (0.08)	0.859
Family income (poorest)	598	3.98 (0.14)	108	4.08 (0.06)	0.768	577	4.59 (0.15)	129	4.46 (0.06)	0.708	293	5.33 (0.22)	411	5.26 (0.04)	0.737	493	8.33 (0.22)	213	8.26 (0.10)	0.842

## Sheet: Table S5
Table S5: Standardized structural regression coefficients between sleep duration and emotional/behavioral symptoms.
Follow-ups	Standardized Structural Regression Coefficients
	Sleep duration  SDQ			SDQ  Sleep duration			Autoregressive
	β	95%CI	p-value	β	IC 95%	p-value	β	95%CI	p-value
6-11 years
Sleep duration	0.004	-0.022; 0.030	0.761				0.167	0.138; 0.197	<0.001
SDQ externalizing score				0.011	-0.019; 0.041	0.466	0.494	0.471; 0.517	<0.001
11-15 years
Sleep duration	-0.017	-0.045; 0.011	0.228				0.108	0.078; 0.138	<0.001
SDQ externalizing score				0.058	0.028; 0.088	0.005	0.409	0.383; 0.434	<0.001
15-18 years
Sleep duration	0.008	-0.019; 0.036	0.548				0.112	0.082; 0.142	<0.001
SDQ externalizing score				0.030	<0.001; 0.060	0.050	0.425	0.400; 0.449	<0.001
6-18 years
Sleep duration	-0.007	-0.035; 0.021	0.629				0.086	0.056; 0.116	<0.001
SDQ externalizing score				0.032	0.001; 0.062	0.041	0.340	0.314; 0.367	<0.001
6-11 years
Sleep duration	0.022	-0.005; 0.050	0.112				0.168	0.138; 0.197	<0.001
SDQ internalizing score				0.007	-0.023; 0.036	0.668	0.412	0.387; 0.437	<0.001
11-15 years
Sleep duration	-0.039	-0.067; -0.010	0.008				0.108	0.078; 0.138	<0.001
SDQ internalizing score				0.005	-0.025; 0.036	0.730	0.348	0.321; 0.374	<0.001
15-18 years
Sleep duration	0.023	-0.005; 0.051	0.109				0.108	0.078; 0.138	<0.001
SDQ internalizing score				0.061	0.031; 0.092	<0.001	0.401	0.375; 0.426	<0.001
6-18 years
Sleep duration	0.024	-0.006; 0.053	0.112				0.085	0.055; 0.115	<0.001
SDQ internalizing score				0.029	-0.001; 0.059	0.058	0.254	0.225; 0.282	<0.001

## Sheet: Table S6
Table S6: Standardized structural regression coefficients between sleep efficiency and emotional/behavioral symptoms.
Follow-ups	Standardized Structural Regression Coefficients
	Sleep efficiency  SDQ			SDQ  Sleep efficiency			Autoregressive
	β	95%IC	p-value	β	IC 95%	p-value	β	95%IC	p-value
6-11 years
Sleep efficiency	0.002	-0.025; 0.028	0.893				0.398	0.373; 0.424	<0.001
SDQ externalising score				-0.013	-0.041; 0.015	0.356	0.494	0.471; 0.517	<0.001
11-15 years
Sleep efficiency	-0.016	-0.044; 0.012	0.253				0.308	0.280; 0.335	<0.001
SDQ externalising score				-0.059	-0.088; -0.031	<0.001	0.408	0.382; 0.433	<0.001
15-18 years
Sleep efficiency	-0.019	-0.047; 0.008	0.173				0.307	0.279; 0.334	<0.001
SDQ externalising score				-0.022	-0.051; 0.007	0.137	0.423	0.398; 0.448	<0.001
6-18 years
Sleep efficiency	-0.024	-0.053; 0.004	0.098				0.239	0.210; 0.267	<0.001
SDQ externalising score				-0.029	-0.058; 0.001	0.056	0.338	0.311; 0.365	<0.001
6-11 years
Sleep efficiency	-0.012	-0.039; 0.016	0.403				0.399	0.374; 0.424	<0.001
SDQ internalising score				-0.019	-0.047; 0.009	0.183	0.411	0.386; 0.436	<0.001
11-15 years
Sleep efficiency	0.007	-0.022; 0.035	0.640				0.311	0.283; 0.338	<0.001
SDQ internalising score				-0.004	-0.033; 0.025	0.767	0.345	0.318; 0.372	<0.001
15-18 years
Sleep efficiency	0.013	-0.015; 0.041	0.368				0.307	0.279; 0.334	<0.001
SDQ internalising score				-0.034	-0.063; -0.005	0.022	0.403	0.378; 0.429	<0.001
6-18 years
Sleep efficiency	-0.023	-0.052; 0.007	0.129				0.240	0.212; 0.269	<0.001
SDQ internalising score				-0.020	-0.049; 0.010	0.188	0.255	0.226; 0.283	<0.001
